# Supplementary material for: Stathmin levels alter PTPN14 expression and impact neuroblastoma cell migration
Source: Br J Cancer. 2019 Dec 6;122(3):434–44. doi: 10.1038/s41416-019-0669-1 (PMC7000740; doi:10.1038/s41416-019-0669-1)
Supplement: Supplementary file 8 — Suppl Table 1 [file 41416_2019_669_MOESM8_ESM.xls]

## Sheet: Table S1
Column #	Column ID	Gene assignement	Gene symbol	Ref Seq	p-value (Attribute)	p-value (Seq2 shRNA vs. Control shRNA)	Ratio (Seq2 shRNA vs. Control shRNA)	Fold-change (Seq2 shRNA vs Control shRNA) (Description)
18551	16807314	---		---	0.0104983	0.0104983	4.13177	4.13177
14688	16771531	---		---	0.0081541	0.0081541	3.7042	3.7042
37133	16994779	NM_006727 // CDH10 // cadherin 10. type 2 (T2-cadherin) // 5p14.2 // 1008 /// ENST00000	CDH10	NM_006727	0.000949831	0.000949831	2.70709	2.70709
18848	16810969	---		---	0.0332884	0.0332884	2.28294	2.28294
1946	16654049	---		---	0.0129005	0.0129005	2.25202	2.25202
26801	16889743	---		---	0.0371829	0.0371829	2.22302	2.22302
514	16651053	---		---	0.0177349	0.0177349	2.14142	2.14142
896	16651847	---		---	0.0349848	0.0349848	2.09361	2.09361
1132	16652357	---		---	0.000115509	0.000115509	2.0726	2.0726
34030	16965708	---		---	0.0122213	0.0122213	2.0497	2.0497
2717	16655647	---		---	0.000489196	0.000489196	2.04245	2.04245
23967	16861396	---		---	0.0313877	0.0313877	1.9976	1.9976
17739	16798458	NR_038852 // LOC503519 // uncharacterized LOC503519 // 15q11.2 // 503519 /// NR_038851	LOC503519	NR_038852	0.0041767	0.0041767	1.98785	1.98785
564	16651163	---		---	0.011184	0.011184	1.98051	1.98051
41873	17044407	---		---	0.0406574	0.0406574	1.97438	1.97438
2600	16655409	---		---	0.0118155	0.0118155	1.97311	1.97311
6686	16690007	---		---	0.0261011	0.0261011	1.96013	1.96013
2892	16656011	---		---	0.0473061	0.0473061	1.95759	1.95759
47720	17101775	NM_005314 // GRPR // gastrin-releasing peptide receptor // Xp22.2 // 2925 /// ENST00000	GRPR	NM_005314	0.0000765154	0.0000765154	1.95517	1.95517
2440	16655081	---		---	0.0327895	0.0327895	1.93178	1.93178
2803	16655833	---		---	0.0236996	0.0236996	1.91025	1.91025
38671	17009247	NM_145026 // SPATS1 // spermatogenesis associated. serine-rich 1 // 6p21.1 // 221409 //	SPATS1	NM_145026	0.00136723	0.00136723	1.88148	1.88148
1134	16652361	---		---	0.0483713	0.0483713	1.87138	1.87138
25942	16880889	---		---	0.00605444	0.00605444	1.8595	1.8595
11683	16740337	---		---	0.0465941	0.0465941	1.85617	1.85617
27632	16898496	---		---	0.00799955	0.00799955	1.84229	1.84229
6688	16690017	NR_039604 // MIR2682 // microRNA 2682 // --- // 100616452 /// AK092728 // MIR137HG // M	MIR2682	NR_039604	0.0111093	0.0111093	1.82957	1.82957
47099	17095968	ENST00000375419 // C9orf129 // chromosome 9 open reading frame 129 // 9q22.31 // 445577	C9orf129	ENST00000375419	0.00782826	0.00782826	1.82754	1.82754
39365	17015324	NM_016588 // NRN1 // neuritin 1 // 6p25.1 // 51299 /// ENST00000244766 // NRN1 // neuri	NRN1	NM_016588	0.00289356	0.00289356	1.79051	1.79051
16500	16787693	ENST00000393151 // UNC79 // unc-79 homolog (C. elegans) // 14q32.12 // 57578 /// NM_020	UNC79	ENST00000393151	0.000885592	0.000885592	1.75334	1.75334
12134	16744691	---		---	0.0124958	0.0124958	1.74549	1.74549
4585	16667440	---		---	0.00209854	0.00209854	1.73666	1.73666
2941	16656109	---		---	0.00791144	0.00791144	1.72233	1.72233
102	16650193	---		---	0.00469142	0.00469142	1.72168	1.72168
5347	16675790	---		---	0.0284795	0.0284795	1.71304	1.71304
15963	16782008	ENST00000390479 // TRAJ61 // T cell receptor alpha joining 61 (non-functional) // --- /	TRAJ61	ENST00000390479	0.0290348	0.0290348	1.69996	1.69996
35115	16975642	NM_000809 // GABRA4 // gamma-aminobutyric acid (GABA) A receptor. alpha 4 // 4p12 // 25	GABRA4	NM_000809	0.0000101127	0.0000101127	1.69851	1.69851
885	16651823	---		---	0.0496781	0.0496781	1.68937	1.68937
30598	16927581	ENST00000434111 // RIMBP3B // RIMS binding protein 3B // 22q11.21 // 440804 /// NM_0011	RIMBP3B	ENST00000434111	0.0213791	0.0213791	1.67878	1.67878
14809	16772523	---		---	0.0259797	0.0259797	1.67536	1.67536
10585	16729095	NM_001195528 // TPBGL // trophoblast glycoprotein-like // 11q13.4 // 100507050	TPBGL	NM_001195528	0.0233845	0.0233845	1.67239	1.67239
40314	17024770	---		---	0.0139515	0.0139515	1.6619	1.6619
560	16651151	---		---	0.0353069	0.0353069	1.64341	1.64341
4971	16671494	NM_000748 // CHRNB2 // cholinergic receptor. nicotinic. beta 2 (neuronal) // 1q21.3 //	CHRNB2	NM_000748	0.0227749	0.0227749	1.63691	1.63691
2929	16656085	---		---	0.00284212	0.00284212	1.63655	1.63655
17190	16794145	---		---	0.0140709	0.0140709	1.63186	1.63186
1066	16652213	---		---	0.0496494	0.0496494	1.62981	1.62981
43460	17060824	ENST00000445482 // VGF // VGF nerve growth factor inducible // 7q22.1 // 7425 /// NM_00	VGF	ENST00000445482	0.00523281	0.00523281	1.62483	1.62483
8035	16703311	ENST00000376351 // GPR158 // G protein-coupled receptor 158 // 10p12.1 // 57512 /// NM_	GPR158	ENST00000376351	0.00192523	0.00192523	1.62377	1.62377
2034	16654241	---		---	0.020647	0.020647	1.60762	1.60762
38982	17011812	---		---	0.00566421	0.00566421	1.60344	1.60344
13596	16760889	ENST00000307637 // C3AR1 // complement component 3a receptor 1 // 12p13.31 // 719 /// N	C3AR1	ENST00000307637	0.000224272	0.000224272	1.59461	1.59461
32667	16950131	---		---	0.00269901	0.00269901	1.59212	1.59212
48205	17106242	NR_033974 // DKFZp686D0853 // uncharacterized LOC401613 // Xq23 // 401613	DKFZp686D0853	NR_033974	0.00591216	0.00591216	1.59071	1.59071
21553	16838475	---		---	0.0123685	0.0123685	1.58169	1.58169
1164	16652425	---		---	0.0398131	0.0398131	1.58043	1.58043
24816	16870221	ENST00000428389 // UNC13A // unc-13 homolog A (C. elegans) // 19p13.11 // 23025 /// NM_	UNC13A	ENST00000428389	0.00235192	0.00235192	1.57773	1.57773
1736	16653619	---		---	0.0472571	0.0472571	1.57695	1.57695
23532	16857248	NR_027148 // MIR7-3HG // MIR7-3 host gene (non-protein coding) // 19p13.3 // 284424	MIR7-3HG	NR_027148	0.00014168	0.00014168	1.5762	1.5762
48912	17113362	NM_014289 // CAPN6 // calpain 6 // Xq23 // 827 /// ENST00000324068 // CAPN6 // calpain	CAPN6	NM_014289	0.00988454	0.00988454	1.5736	1.5736
14245	16767979	---		---	0.0148729	0.0148729	1.56842	1.56842
23816	16860137	---		---	0.0176431	0.0176431	1.56425	1.56425
34031	16965710	---		---	0.00580527	0.00580527	1.56288	1.56288
27633	16898497	---		---	0.0409797	0.0409797	1.5596	1.5596
6708	16690177	NM_058170 // OLFM3 // olfactomedin 3 // 1p22 // 118427 /// ENST00000370103 // OLFM3 //	OLFM3	NM_058170	0.000466238	0.000466238	1.55861	1.55861
34342	16968645	NM_004407 // DMP1 // dentin matrix acidic phosphoprotein 1 // 4q21 // 1758 /// ENST0000	DMP1	NM_004407	0.0145492	0.0145492	1.54762	1.54762
2169	16654515	---		---	0.00458969	0.00458969	1.5376	1.5376
34343	16968653	NM_004967 // IBSP // integrin-binding sialoprotein // 4q21.1 // 3381 /// ENST0000022628	IBSP	NM_004967	0.0137449	0.0137449	1.53482	1.53482
3454	16657163	---		---	0.0230764	0.0230764	1.5325	1.5325
39396	17015679	---		---	0.00529928	0.00529928	1.53145	1.53145
25818	16879815	---		---	0.0448407	0.0448407	1.52587	1.52587
8619	16708796	NM_032727 // INA // internexin neuronal intermediate filament protein. alpha // 10q24.3	INA	NM_032727	0.000880723	0.000880723	1.52355	1.52355
21227	16835123	ENST00000387974 // RNU6ATAC3P // RNA. U6atac small nuclear 3. pseudogene // --- // ---	RNU6ATAC3P	ENST00000387974	0.016086	0.016086	1.52309	1.52309
6709	16690193	---		---	0.00788392	0.00788392	1.5138	1.5138
17614	16797981	---		---	0.00291991	0.00291991	1.51294	1.51294
8	16650001	---		---	0.0132028	0.0132028	1.51208	1.51208
32141	16944493	---		---	0.0223786	0.0223786	1.5099	1.5099
39874	17020089	NM_000847 // GSTA3 // glutathione S-transferase alpha 3 // 6p12.1 // 2940 /// ENST00000	GSTA3	NM_000847	0.0161835	0.0161835	1.50971	1.50971
39676	17017900	NM_002124 // HLA-DRB1 // major histocompatibility complex. class II. DR beta 1 // 6p21.	HLA-DRB1	NM_002124	0.0134718	0.0134718	1.5077	1.5077
37563	16998532	NM_005668 // ST8SIA4 // ST8 alpha-N-acetyl-neuraminide alpha-2.8-sialyltransferase 4 //	ST8SIA4	NM_005668	0.000707896	0.000707896	1.50705	1.50705
5028	16672279	NM_018240 // KIRREL // kin of IRRE like (Drosophila) // 1q21-q25 // 55243 /// ENST00000	KIRREL	NM_018240	0.00656049	0.00656049	1.50653	1.50653
43166	17057852	---		---	0.00144163	0.00144163	1.50301	1.50301
1130	16652353	---		---	0.0198352	0.0198352	1.50175	1.50175
43946	17065794	BC136882 // C8orf49 // chromosome 8 open reading frame 49 // 8p23.1 // 606553 /// BC132	C8orf49	BC136882	0.00345702	0.00345702	1.50126	1.50126
30743	16928816	NM_021076 // NEFH // neurofilament. heavy polypeptide // 22q12.2 // 4744 /// ENST000003	NEFH	NM_021076	0.00199091	0.00199091	1.50089	1.50089
16440	16787135	NM_013231 // FLRT2 // fibronectin leucine rich transmembrane protein 2 // 14q24-q32 //	FLRT2	NM_013231	0.00152647	0.00152647	1.49898	1.49898
3524	16657319	---		---	0.0141701	0.0141701	1.49698	1.49698
39828	17019565	NM_004556 // NFKBIE // nuclear factor of kappa light polypeptide gene enhancer in B-cel	NFKBIE	NM_004556	0.0103657	0.0103657	1.49465	1.49465
17980	16801108	NM_013243 // SCG3 // secretogranin III // 15q21 // 29106 /// ENST00000220478 // SCG3 //	SCG3	NM_013243	0.00310123	0.00310123	1.49165	1.49165
19284	16815407	NM_012360 // OR1F1 // olfactory receptor. family 1. subfamily F. member 1 // 16p13.3 //	OR1F1	NM_012360	0.0345535	0.0345535	1.49144	1.49144
38896	17011170	---		---	0.0290151	0.0290151	1.47819	1.47819
2439	16655079	---		---	0.0448139	0.0448139	1.47726	1.47726
28041	16902096	NR_039943 // MIR4782 // microRNA 4782 // --- // 100616208	MIR4782	NR_039943	0.00690944	0.00690944	1.47512	1.47512
17144	16793692	ENST00000322893 // KCNH5 // potassium voltage-gated channel. subfamily H (eag-related).	KCNH5	ENST00000322893	0.00882391	0.00882391	1.47496	1.47496
26164	16883201	---		---	0.0334818	0.0334818	1.46973	1.46973
45515	17080516	NM_006209 // ENPP2 // ectonucleotide pyrophosphatase/phosphodiesterase 2 // 8q24.1 // 5	ENPP2	NM_006209	0.00115268	0.00115268	1.46849	1.46849
21193	16834749	NM_001144825 // RUNDC3A // RUN domain containing 3A // 17q21.31 // 10900 /// ENST000004	RUNDC3A	NM_001144825	0.00166447	0.00166447	1.46683	1.46683
9976	16722394	---		---	0.0163765	0.0163765	1.46568	1.46568
35970	16983484	BC028204 // LOC646241 // uncharacterized LOC646241 // 5p15.1 // 646241	LOC646241	BC028204	0.0165335	0.0165335	1.46561	1.46561
19422	16816948	ENST00000261374 // HS3ST2 // heparan sulfate (glucosamine) 3-O-sulfotransferase 2 // 16	HS3ST2	ENST00000261374	0.00926455	0.00926455	1.46505	1.46505
31057	16932526	---		---	0.0450785	0.0450785	1.46087	1.46087
1110	16652309	---		---	0.0399297	0.0399297	1.45957	1.45957
8643	16709043	ENST00000363756 // RN5S325 // RNA. 5S ribosomal 325 // --- // ---	RN5S325	ENST00000363756	0.000852605	0.000852605	1.45866	1.45866
34831	16973058	---		---	0.0407045	0.0407045	1.45736	1.45736
51759	17122836	---		---	0.0149687	0.0149687	1.45693	1.45693
46978	17094931	ENST00000391152 // RN5S286 // RNA. 5S ribosomal 286 // --- // ---	RN5S286	ENST00000391152	0.0282307	0.0282307	1.45336	1.45336
34591	16971017	---		---	0.0329731	0.0329731	1.45126	1.45126
45373	17079210	NM_005261 // GEM // GTP binding protein overexpressed in skeletal muscle // 8q13-q21 //	GEM	NM_005261	0.0125939	0.0125939	1.45094	1.45094
23185	16854393	---		---	0.0307488	0.0307488	1.45065	1.45065
27011	16892073	---		---	0.0129358	0.0129358	1.4472	1.4472
19168	16813999	---		---	0.0419985	0.0419985	1.44512	1.44512
33240	16957020	---		---	0.0138014	0.0138014	1.44305	1.44305
5587	16678310	---		---	0.0172356	0.0172356	1.44099	1.44099
25795	16879500	NM_172069 // PLEKHH2 // pleckstrin homology domain containing. family H (with MyTH4 dom	PLEKHH2	NM_172069	0.0108506	0.0108506	1.43695	1.43695
5294	16675236	---		---	0.0159539	0.0159539	1.43296	1.43296
46287	17088006	NM_007203 // PALM2-AKAP2 // PALM2-AKAP2 readthrough // 9q31.3 // 445815 /// ENST0000037	PALM2-AKAP2	NM_007203	0.0241439	0.0241439	1.43288	1.43288
36126	16985014	---		---	0.0017642	0.0017642	1.43263	1.43263
30654	16927840	ENST00000390319 // IGLV3-1 // immunoglobulin lambda variable 3-1 // --- // ---	IGLV3-1	ENST00000390319	0.0267252	0.0267252	1.43177	1.43177
27262	16894690	---		---	0.000941331	0.000941331	1.43162	1.43162
39213	17013883	---		---	0.0333005	0.0333005	1.42958	1.42958
1947	16654051	---		---	0.0327841	0.0327841	1.42823	1.42823
35979	16983540	NR_003921 // PMCHL1 // pro-melanin-concentrating hormone-like 1. pseudogene // 5p14.3 /	PMCHL1	NR_003921	0.0499506	0.0499506	1.42529	1.42529
44399	17070249	NM_001199214 // STMN2 // stathmin-like 2 // 8q21.13 // 11075 /// NM_007029 // STMN2 //	STMN2	NM_001199214	0.000156948	0.000156948	1.42501	1.42501
28277	16904514	NM_006922 // SCN3A // sodium channel. voltage-gated. type III. alpha subunit // 2q24 //	SCN3A	NM_006922	0.00478963	0.00478963	1.42366	1.42366
22561	16848600	---		---	0.0158623	0.0158623	1.42274	1.42274
36865	16992506	---		---	0.0016712	0.0016712	1.41668	1.41668
3278	16656799	---		---	0.0397994	0.0397994	1.41455	1.41455
1825	16653801	---		---	0.00319218	0.00319218	1.41425	1.41425
26248	16884045	NR_037191 // SULT1C2P1 // sulfotransferase family. cytosolic. 1C. member 2 pseudogene 1	SULT1C2P1	NR_037191	0.00415237	0.00415237	1.41293	1.41293
40206	17023810	NM_001143676 // SGK1 // serum/glucocorticoid regulated kinase 1 // 6q23 // 6446 /// ENS	SGK1	NM_001143676	0.0369144	0.0369144	1.40793	1.40793
32229	16945445	---		---	0.00452784	0.00452784	1.40667	1.40667
52279	17123878	---		---	0.0129286	0.0129286	1.40449	1.40449
13829	16763235	---		---	0.00433305	0.00433305	1.40408	1.40408
44548	17071607	NM_024812 // BAALC // brain and acute leukemia. cytoplasmic // 8q22.3 // 79870 /// ENST	BAALC	NM_024812	0.00188377	0.00188377	1.40321	1.40321
28022	16901910	---		---	0.0135529	0.0135529	1.40281	1.40281
24635	16867899	NR_024372 // FLJ25758 // MAP/microtubule affinity-regulating kinase 1 pseudogene // 19p	FLJ25758	NR_024372	0.00872281	0.00872281	1.40238	1.40238
42789	17053965	---		---	0.02863	0.02863	1.40159	1.40159
24606	16867468	---		---	0.0416281	0.0416281	1.40147	1.40147
47851	17102926	---		---	0.0225105	0.0225105	1.40021	1.40021
7376	16697062	NM_015039 // NMNAT2 // nicotinamide nucleotide adenylyltransferase 2 // 1q25 // 23057 /	NMNAT2	NM_015039	0.00570176	0.00570176	1.40015	1.40015
37679	16999421	ENST00000308660 // MARCH3 // membrane-associated ring finger (C3HC4) 3. E3 ubiquitin pr	MARCH3	ENST00000308660	0.00328802	0.00328802	0.714282	-1.40001
32417	16947605	NR_029525 // MIR16-2 // microRNA 16-2 // 3q25.33 // 406951	MIR16-2	NR_029525	0.00168286	0.00168286	0.713854	-1.40085
12117	16744614	---		---	0.0432379	0.0432379	0.713716	-1.40112
35030	16974968	NM_015187 // SEL1L3 // sel-1 suppressor of lin-12-like 3 (C. elegans) // 4p15.2 // 2323	SEL1L3	NM_015187	0.000861674	0.000861674	0.713703	-1.40114
10740	16730688	NR_039842 // MIR4693 // microRNA 4693 // --- // 100616457	MIR4693	NR_039842	0.0459852	0.0459852	0.712869	-1.40278
9663	16719417	NM_003474 // ADAM12 // ADAM metallopeptidase domain 12 // 10q26.3 // 8038 /// ENST00000	ADAM12	NM_003474	0.0243358	0.0243358	0.712755	-1.40301
5701	16679281	ENST00000255380 // CHRM3 // cholinergic receptor. muscarinic 3 // 1q43 // 1131 /// BC12	CHRM3	ENST00000255380	0.0266377	0.0266377	0.711799	-1.40489
28186	16903323	---		---	0.0377691	0.0377691	0.711754	-1.40498
27400	16896296	ENST00000404025 // NLRC4 // NLR family. CARD domain containing 4 // 2p22-p21 // 58484 /	NLRC4	ENST00000404025	0.00713019	0.00713019	0.711379	-1.40572
876	16651805	---		---	0.0255821	0.0255821	0.711124	-1.40622
23320	16855439	---		---	0.0261941	0.0261941	0.710913	-1.40664
33625	16961501	ENST00000436636 // TNIK // TRAF2 and NCK interacting kinase // 3q26.31 // 23043 /// NM_	TNIK	ENST00000436636	0.012809	0.012809	0.70963	-1.40919
7183	16695247	NM_033438 // SLAMF9 // SLAM family member 9 // 1q23.2 // 89886 /// ENST00000368093 // S	SLAMF9	NM_033438	0.0245373	0.0245373	0.709176	-1.41009
45746	17083246	---		---	0.00211904	0.00211904	0.708826	-1.41078
1090	16652267	---		---	0.0416652	0.0416652	0.708012	-1.41241
11215	16735727	ENST00000516759 // RNU7-28P // RNA. U7 small nuclear 28 pseudogene // --- // ---	RNU7-28P	ENST00000516759	0.0277654	0.0277654	0.707751	-1.41293
28093	16902409	---		---	0.0283885	0.0283885	0.70638	-1.41567
35920	16983114	---		---	0.0268866	0.0268866	0.704264	-1.41992
32083	16943763	NM_001243288 // PVRL3 // poliovirus receptor-related 3 // 3q13 // 25945 /// NM_015480 /	PVRL3	NM_001243288	0.00437585	0.00437585	0.703147	-1.42218
2355	16654903	---		---	0.0349556	0.0349556	0.703148	-1.42218
26749	16889530	ENST00000260967 // CDK15 // cyclin-dependent kinase 15 // 2q33.2 // 65061 /// NM_001261	CDK15	ENST00000260967	0.0016027	0.0016027	0.702748	-1.42298
34234	16967409	NM_002159 // HTN1 // histatin 1 // 4q13 // 3346 /// ENST00000246896 // HTN1 // histatin	HTN1	NM_002159	0.039741	0.039741	0.701838	-1.42483
16650	16788703	NR_003224 // SNORD114-31 // small nucleolar RNA. C/D box 114-31 // 14q32 // 767612	SNORD114-31	NR_003224	0.0210652	0.0210652	0.701559	-1.4254
38289	17005471	---		---	0.04976	0.04976	0.701019	-1.42649
20359	16826412	---		---	0.0131506	0.0131506	0.700748	-1.42705
15180	16775583	ENST00000384073 // RNY3P7 // RNA. Ro-associated Y3 pseudogene 7 // --- // ---	RNY3P7	ENST00000384073	0.0409775	0.0409775	0.699785	-1.42901
17840	16799487	ENST00000559520 // PLCB2-AS1 // PLCB2 antisense RNA 1 (non-protein coding) // --- // --	PLCB2-AS1	ENST00000559520	0.0363808	0.0363808	0.699088	-1.43043
23363	16855629	ENST00000312828 // RNF152 // ring finger protein 152 // 18q21.33 // 220441 /// NM_17355	RNF152	ENST00000312828	0.00346168	0.00346168	0.698846	-1.43093
1960	16654079	---		---	0.0231134	0.0231134	0.697284	-1.43414
11778	16741166	---		---	0.049474	0.049474	0.697055	-1.43461
36882	16992622	ENST00000239243 // MSX2 // msh homeobox 2 // 5q35.2 // 4488 /// NM_002449 // MSX2 // ms	MSX2	ENST00000239243	0.0126789	0.0126789	0.696853	-1.43502
15484	16778364	---		---	0.0238325	0.0238325	0.695558	-1.43769
27983	16901497	NM_032528 // ST6GAL2 // ST6 beta-galactosamide alpha-2.6-sialyltranferase 2 // 2q11.2-q	ST6GAL2	NM_032528	0.0162415	0.0162415	0.695532	-1.43775
33242	16957038	---		---	0.0166675	0.0166675	0.69546	-1.4379
5179	16673881	---		---	0.0338999	0.0338999	0.694924	-1.43901
726	16651495	---		---	0.010442	0.010442	0.694763	-1.43934
48194	17106102	NM_000495 // COL4A5 // collagen. type IV. alpha 5 // Xq22 // 1287 /// NM_033380 // COL4	COL4A5	NM_000495	0.00568989	0.00568989	0.692801	-1.44342
18414	16805870	NR_027992 // NBEAP1 // neurobeachin pseudogene 1 // 15q11.2 // 606 /// ENST00000556948	NBEAP1	NR_027992	0.0126133	0.0126133	0.692614	-1.4438
5482	16677391	ENST00000498508 // PROX1 // prospero homeobox 1 // 1q41 // 5629 /// NM_002763 // PROX1	PROX1	ENST00000498508	0.00803816	0.00803816	0.692252	-1.44456
5751	16679731	NM_001001915 // OR2G2 // olfactory receptor. family 2. subfamily G. member 2 // 1q44 //	OR2G2	NM_001001915	0.0336398	0.0336398	0.691705	-1.4457
6441	16687464	---		---	0.0145685	0.0145685	0.691566	-1.44599
13824	16763213	---		---	0.00886405	0.00886405	0.690799	-1.4476
14373	16769347	---		---	0.0472845	0.0472845	0.69056	-1.4481
35744	16981730	NM_005429 // VEGFC // vascular endothelial growth factor C // 4q34.3 // 7424 /// ENST00	VEGFC	NM_005429	0.0172028	0.0172028	0.689422	-1.45049
48143	17105543	NM_080390 // TCEAL2 // transcription elongation factor A (SII)-like 2 // Xq22.1-q22.3 /	TCEAL2	NM_080390	0.00098376	0.00098376	0.688541	-1.45235
36020	16983843	---		---	0.0163069	0.0163069	0.687849	-1.45381
26648	16888270	NM_000885 // ITGA4 // integrin. alpha 4 (antigen CD49D. alpha 4 subunit of VLA-4 recept	ITGA4	NM_000885	0.011217	0.011217	0.686262	-1.45717
3139	16656513	---		---	0.0111313	0.0111313	0.686133	-1.45744
8081	16703710	---		---	0.0394136	0.0394136	0.685614	-1.45855
9942	16722075	---		---	0.0247441	0.0247441	0.68501	-1.45983
42947	17055697	NM_001127370 // CDCA7L // cell division cycle associated 7-like // 7p15.3 // 55536 ///	CDCA7L	NM_001127370	0.0138347	0.0138347	0.684539	-1.46084
14186	16767367	NR_037475 // MIR3913-1 // microRNA 3913-1 // --- // 100500903	MIR3913-1	NR_037475	0.0159316	0.0159316	0.683969	-1.46206
13786	16762887	BC046190 // OVOS2 // ovostatin 2 // 12p11.21 // 144203 /// ENST00000391394 // LOC100509	OVOS2	BC046190	0.0288365	0.0288365	0.683372	-1.46333
11792	16741334	NM_001098515 // MRGPRF // MAS-related GPR. member F // 11q13.3 // 116535 /// NM_145015	MRGPRF	NM_001098515	0.0185088	0.0185088	0.682434	-1.46534
9104	16713380	---		---	0.00327549	0.00327549	0.682104	-1.46605
18332	16805192	NM_006011 // ST8SIA2 // ST8 alpha-N-acetyl-neuraminide alpha-2.8-sialyltransferase 2 //	ST8SIA2	NM_006011	0.0115381	0.0115381	0.679496	-1.47168
32285	16946280	NM_022131 // CLSTN2 // calsyntenin 2 // 3q23 // 64084 /// ENST00000458420 // CLSTN2 //	CLSTN2	NM_022131	0.0393559	0.0393559	0.679174	-1.47238
22845	16851616	---		---	0.0338866	0.0338866	0.67887	-1.47304
33576	16961003	NM_173084 // TRIM59 // tripartite motif containing 59 // 3q25.33 // 286827 /// ENST0000	TRIM59	NM_173084	0.00804705	0.00804705	0.676924	-1.47727
6120	16683723	NM_203401 // STMN1 // stathmin 1 // 1p36.11 // 3925 /// NM_005563 // STMN1 // stathmin	STMN1	NM_203401	0.00100568	0.00100568	0.676437	-1.47833
9398	16716350	NM_001141945 // ACTA2 // actin. alpha 2. smooth muscle. aorta // 10q23.3 // 59 /// ENST	ACTA2	NM_001141945	0.0342928	0.0342928	0.67597	-1.47936
15313	16776706	---		---	0.00620603	0.00620603	0.67551	-1.48036
7026	16693474	ENST00000368705 // S100A16 // S100 calcium binding protein A16 // 1q21 // 140576 /// EN	S100A16	ENST00000368705	0.00350631	0.00350631	0.674288	-1.48305
26611	16887936	ENST00000249501 // HOXD10 // homeobox D10 // 2q31.1 // 3236 /// NM_002148 // HOXD10 //	HOXD10	ENST00000249501	0.00134433	0.00134433	0.674214	-1.48321
15311	16776658	ENST00000487903 // ATP11A // ATPase. class VI. type 11A // 13q34 // 23250 /// NM_015205	ATP11A	ENST00000487903	0.00461178	0.00461178	0.67325	-1.48533
45621	17081527	---		---	0.000604045	0.000604045	0.672762	-1.48641
2777	16655775	---		---	0.0200236	0.0200236	0.672718	-1.48651
2294	16654781	---		---	0.0380978	0.0380978	0.672471	-1.48705
48388	17107855	ENST00000370306 // GABRQ // gamma-aminobutyric acid (GABA) A receptor. theta // Xq28 //	GABRQ	ENST00000370306	0.0190115	0.0190115	0.670594	-1.49122
34754	16972420	NR_036093 // MIR548T // microRNA 548t // --- // 100422849	MIR548T	NR_036093	0.0309358	0.0309358	0.670476	-1.49148
29960	16921677	---		---	0.0430314	0.0430314	0.669741	-1.49311
5679	16678949	ENST00000364768 // RNY4P16 // RNA. Ro-associated Y4 pseudogene 16 // --- // ---	RNY4P16	ENST00000364768	0.0269826	0.0269826	0.66875	-1.49533
34298	16968122	NM_025074 // FRAS1 // Fraser syndrome 1 // 4q21.21 // 80144 /// ENST00000264895 // FRAS	FRAS1	NM_025074	0.00694702	0.00694702	0.667576	-1.49796
31024	16932117	ENST00000445651 // GGT3P // gamma-glutamyltransferase 3 pseudogene // --- // ---	GGT3P	ENST00000445651	0.0102796	0.0102796	0.667434	-1.49827
2540	16655283	---		---	0.0384476	0.0384476	0.666283	-1.50086
34449	16969686	ENST00000394650 // CCDC109B // coiled-coil domain containing 109B // 4q25 // 55013 ///	CCDC109B	ENST00000394650	0.0000577607	0.0000577607	0.666257	-1.50092
44973	17075553	NM_003155 // STC1 // stanniocalcin 1 // 8p21-p11.2 // 6781 /// ENST00000290271 // STC1	STC1	NM_003155	0.043777	0.043777	0.665851	-1.50184
7594	16699174	NM_005401 // PTPN14 // protein tyrosine phosphatase. non-receptor type 14 // 1q32.2 //	PTPN14	NM_005401	0.00543025	0.00543025	0.665721	-1.50213
5557	16678135	---		---	0.0317077	0.0317077	0.664743	-1.50434
405	16650823	---		---	0.0268539	0.0268539	0.663732	-1.50663
24317	16865054	NR_030198 // MIR520C // microRNA 520c // 19q13.42 // 574476	MIR520C	NR_030198	0.0116008	0.0116008	0.663081	-1.50811
1484	16653105	---		---	0.0234269	0.0234269	0.659646	-1.51597
2771	16655763	---		---	0.00268703	0.00268703	0.658753	-1.51802
39478	17016369	NM_021062 // HIST1H2BB // histone cluster 1. H2bb // 6p21.3 // 3018 /// ENST00000357905	HIST1H2BB	NM_021062	0.0119603	0.0119603	0.658648	-1.51826
8972	16712146	---		---	0.0259442	0.0259442	0.656775	-1.52259
3358	16656969	---		---	0.0444031	0.0444031	0.656145	-1.52405
30035	16922114	NM_014586 // HUNK // hormonally up-regulated Neu-associated kinase // 21q22.1 // 30811	HUNK	NM_014586	0.0118803	0.0118803	0.653093	-1.53118
30697	16928329	NR_024494 // BCRP3 // breakpoint cluster region pseudogene 3 // 22q11.23 // 644165 ///	BCRP3	NR_024494	0.0307508	0.0307508	0.650221	-1.53794
1740	16653627	---		---	0.021077	0.021077	0.648712	-1.54152
28274	16904486	ENST00000411386 // RN5S111 // RNA. 5S ribosomal 111 // --- // ---	RN5S111	ENST00000411386	0.0242871	0.0242871	0.64729	-1.5449
49119	17114827	---		---	0.0199499	0.0199499	0.643966	-1.55288
45249	17078190	NM_007332 // TRPA1 // transient receptor potential cation channel. subfamily A. member	TRPA1	NM_007332	0.0214069	0.0214069	0.642752	-1.55581
16020	16782122	BC035680 // TRAJ17 // T cell receptor alpha joining 17 // 14q11 // 28738 /// X02592 //	TRAJ17	BC035680	0.0270096	0.0270096	0.641728	-1.55829
38251	17005211	NR_030312 // MIR548A1 // microRNA 548a-1 // --- // 693125	MIR548A1	NR_030312	0.0328062	0.0328062	0.63844	-1.56632
53238	17125810	---		---	0.0328062	0.0328062	0.63844	-1.56632
13846	16763410	NM_001145108 // NELL2 // NEL-like 2 (chicken) // 12q12 // 4753 /// NM_001145107 // NELL	NELL2	NM_001145108	0.00197695	0.00197695	0.638198	-1.56691
9545	16718263	NM_001206572 // SORCS1 // sortilin-related VPS10 domain containing receptor 1 // 10q23-	SORCS1	NM_001206572	0.00229169	0.00229169	0.636018	-1.57228
25671	16877968	NM_001253723 // DPYSL5 // dihydropyrimidinase-like 5 // 2p23.3 // 56896 /// NM_00125372	DPYSL5	NM_001253723	0.014517	0.014517	0.634664	-1.57564
52144	17123606	---		---	0.00112672	0.00112672	0.634085	-1.57708
17931	16800667	---		---	0.0433988	0.0433988	0.633821	-1.57773
42452	17050522	NM_015641 // TES // testis derived transcript (3 LIM domains) // 7q31.2 // 26136 /// EN	TES	NM_015641	0.0131569	0.0131569	0.633027	-1.57971
1725	16653597	---		---	0.0473273	0.0473273	0.632641	-1.58068
48960	17113710	NM_017938 // FAM70A // family with sequence similarity 70. member A // Xq24 // 55026 //	FAM70A	NM_017938	0.00096471	0.00096471	0.63252	-1.58098
15744	16780509	NM_001130048 // DOCK9 // dedicator of cytokinesis 9 // 13q32.3 // 23348 /// ENST0000037	DOCK9	NM_001130048	0.00106011	0.00106011	0.632373	-1.58135
3225	16656693	---		---	0.0263671	0.0263671	0.631997	-1.58229
1691	16653525	---		---	0.00504437	0.00504437	0.628768	-1.59041
50749	17120814	---		---	0.0356442	0.0356442	0.628601	-1.59083
282	16650567	---		---	0.0151347	0.0151347	0.628348	-1.59147
3119	16656471	---		---	0.035861	0.035861	0.626421	-1.59637
1138	16652369	---		---	0.044991	0.044991	0.626014	-1.59741
37113	16994618	NM_012334 // MYO10 // myosin X // 5p15.1-p14.3 // 4651 /// ENST00000513610 // MYO10 //	MYO10	NM_012334	0.00279213	0.00279213	0.62536	-1.59908
3417	16657089	---		---	0.0232955	0.0232955	0.622469	-1.60651
287	16650577	---		---	0.0288538	0.0288538	0.621887	-1.60801
53392	17126208	---		---	0.0223188	0.0223188	0.620037	-1.61281
52403	17124128	---		---	0.00748096	0.00748096	0.619928	-1.61309
39395	17015652	ENST00000379433 // NEDD9 // neural precursor cell expressed. developmentally down-regul	NEDD9	ENST00000379433	0.000175839	0.000175839	0.616041	-1.62327
49734	17118190	ENST00000379433 // NEDD9 // neural precursor cell expressed. developmentally down-regul	NEDD9	ENST00000379433	0.000175839	0.000175839	0.616041	-1.62327
6986	16693219	NM_001004432 // LINGO4 // leucine rich repeat and Ig domain containing 4 // 1q21.3 // 3	LINGO4	NM_001004432	0.0329122	0.0329122	0.613282	-1.63057
38272	17005317	---		---	0.0133805	0.0133805	0.612038	-1.63388
23781	16859818	---		---	0.00864691	0.00864691	0.611429	-1.63551
16245	16784498	NM_021255 // PELI2 // pellino E3 ubiquitin protein ligase family member 2 // 14q21 // 5	PELI2	NM_021255	0.00659917	0.00659917	0.609047	-1.64191
9667	16719480	---		---	0.03916	0.03916	0.609023	-1.64197
3364	16656981	---		---	0.033503	0.033503	0.608811	-1.64255
35947	16983373	NM_019018 // FAM105A // family with sequence similarity 105. member A // 5p15.2 // 5449	FAM105A	NM_019018	0.0134927	0.0134927	0.604289	-1.65484
9594	16718719	NM_001127211 // KIAA1598 // KIAA1598 // 10q25.3 // 57698 /// NM_018330 // KIAA1598 // K	KIAA1598	NM_001127211	0.0113889	0.0113889	0.603086	-1.65814
2831	16655889	---		---	0.0129501	0.0129501	0.60201	-1.6611
39370	17015384	---		---	0.00829759	0.00829759	0.598598	-1.67057
35802	16982083	NR_003542 // SLED1 // proteoglycan 3 pseudogene // 4q35.1 // 643036 /// AY358224 // SLE	SLED1	NR_003542	0.00645125	0.00645125	0.598397	-1.67113
28275	16904488	ENST00000409662 // SLC38A11 // solute carrier family 38. member 11 // 2q24.3 // 151258	SLC38A11	ENST00000409662	0.00366789	0.00366789	0.597679	-1.67314
7526	16698647	---		---	0.0495171	0.0495171	0.597581	-1.67341
40424	17025844	NM_003247 // THBS2 // thrombospondin 2 // 6q27 // 7058 /// ENST00000366787 // THBS2 //	THBS2	NM_003247	0.00227248	0.00227248	0.59701	-1.67501
39716	17018395	---		---	0.0450429	0.0450429	0.596651	-1.67602
5215	16674267	ENST00000419909 // TEX35 // testis expressed 35 // 1q25.2 // 84066	TEX35	ENST00000419909	0.00572987	0.00572987	0.595947	-1.678
32691	16950328	---		---	0.0376817	0.0376817	0.595414	-1.6795
13673	16761581	---		---	0.0154105	0.0154105	0.595162	-1.68021
31655	16939080	---		---	0.0155066	0.0155066	0.594262	-1.68276
5483	16677404	ENST00000443830 // PROX1-IT1 // PROX1 intronic transcript 1 (non-protein coding) // ---	PROX1-IT1	ENST00000443830	0.00708917	0.00708917	0.589726	-1.6957
1185	16652467	---		---	0.00204298	0.00204298	0.589648	-1.69593
33131	16955994	NM_182522 // FAM19A4 // family with sequence similarity 19 (chemokine (C-C motif)-like)	FAM19A4	NM_182522	0.00207107	0.00207107	0.588979	-1.69785
636	16651311	---		---	0.00442765	0.00442765	0.584813	-1.70995
1092	16652271	---		---	0.0270214	0.0270214	0.584121	-1.71197
1903	16653961	---		---	0.000129079	0.000129079	0.584033	-1.71223
7567	16698975	NM_183059 // RD3 // retinal degeneration 3 // 1q32.3 // 343035 /// NM_001164688 // RD3	RD3	NM_183059	0.00527278	0.00527278	0.573183	-1.74464
53394	17126212	---		---	0.0118031	0.0118031	0.573019	-1.74514
8750	16710126	NM_002775 // HTRA1 // HtrA serine peptidase 1 // 10q26.3 // 5654 /// ENST00000368984 //	HTRA1	NM_002775	0.000787999	0.000787999	0.572913	-1.74547
531	16651089	---		---	0.00778586	0.00778586	0.570438	-1.75304
14708	16771558	---		---	0.0086315	0.0086315	0.570295	-1.75348
725	16651493	---		---	0.0349819	0.0349819	0.568539	-1.75889
2163	16654503	---		---	0.030625	0.030625	0.567447	-1.76228
1337	16652791	---		---	0.0121371	0.0121371	0.566618	-1.76486
40094	17022610	---		---	0.0450804	0.0450804	0.563109	-1.77585
650	16651339	---		---	0.0136067	0.0136067	0.559282	-1.78801
13063	16754968	ENST00000516398 // RN5S365 // RNA. 5S ribosomal 365 // --- // ---	RN5S365	ENST00000516398	0.0399448	0.0399448	0.554274	-1.80416
15989	16782060	ENST00000390505 // TRAJ32 // T cell receptor alpha joining 32 // --- // ---	TRAJ32	ENST00000390505	0.00143568	0.00143568	0.552243	-1.8108
1352	16652825	---		---	0.0123892	0.0123892	0.552141	-1.81113
35463	16979225	ENST00000296498 // PRSS12 // protease. serine. 12 (neurotrypsin. motopsin) // 4q28.1 //	PRSS12	ENST00000296498	0.0000552405	0.0000552405	0.552035	-1.81148
26133	16882805	XM_003403530 // LOC100287723 // ig kappa chain V-I region Walker-like // 2p11.2 // 1002	LOC100287723	XM_003403530	0.0148112	0.0148112	0.546358	-1.8303
25802	16879659	ENST00000260653 // SIX3 // SIX homeobox 3 // 2p21 // 6496 /// NM_005413 // SIX3 // SIX	SIX3	ENST00000260653	0.00408822	0.00408822	0.545005	-1.83485
275	16650551	---		---	0.0185232	0.0185232	0.539369	-1.85402
38062	17003454	---		---	0.0124229	0.0124229	0.539281	-1.85432
28210	16903519	---		---	0.013598	0.013598	0.530027	-1.88669
26463	16886285	ENST00000516096 // RNU7-2P // RNA. U7 small nuclear 2 pseudogene // --- // ---	RNU7-2P	ENST00000516096	0.0247459	0.0247459	0.529364	-1.88906
34729	16972167	NM_001873 // CPE // carboxypeptidase E // 4q32.3 // 1363 /// ENST00000402744 // CPE //	CPE	NM_001873	0.00117344	0.00117344	0.528119	-1.89351
14262	16768105	NM_182767 // SLC6A15 // solute carrier family 6 (neutral amino acid transporter). membe	SLC6A15	NM_182767	0.0109904	0.0109904	0.526713	-1.89857
18866	16811085	NM_001004439 // ITGA11 // integrin. alpha 11 // 15q23 // 22801 /// ENST00000315757 // I	ITGA11	NM_001004439	0.00762476	0.00762476	0.524177	-1.90775
47815	17102607	NM_004615 // TSPAN7 // tetraspanin 7 // Xp11.4 // 7102 /// ENST00000378482 // TSPAN7 //	TSPAN7	NM_004615	0.00120168	0.00120168	0.516177	-1.93732
12344	16746902	---		---	0.0363972	0.0363972	0.514602	-1.94325
45817	17083911	---		---	0.0439972	0.0439972	0.506686	-1.97361
29424	16917054	NM_152611 // LRRN4 // leucine rich repeat neuronal 4 // 20p12.3 // 164312 /// ENST00000	LRRN4	NM_152611	0.00237864	0.00237864	0.501898	-1.99244
23105	16853795	---		---	0.00134496	0.00134496	0.477223	-2.09545
52143	17123604	---		---	0.0000709666	0.0000709666	0.47134	-2.12161
2562	16655331	---		---	0.0205301	0.0205301	0.453591	-2.20463
1590	16653321	---		---	0.0116268	0.0116268	0.448372	-2.23029
1640	16653423	---		---	0.0116268	0.0116268	0.448372	-2.23029
49017	17114288	NM_001164617 // GPC3 // glypican 3 // Xq26.1 // 2719 /// ENST00000394299 // GPC3 // gly	GPC3	NM_001164617	0.000513637	0.000513637	0.440115	-2.27213
28535	16907912	NM_001079526 // IKZF2 // IKAROS family zinc finger 2 (Helios) // 2q34 // 22807 /// ENST	IKZF2	NM_001079526	0.00114379	0.00114379	0.439551	-2.27505
41827	17043856	NM_001621 // AHR // aryl hydrocarbon receptor // 7p15 // 196 /// ENST00000242057 // AHR	AHR	NM_001621	0.00118423	0.00118423	0.428122	-2.33578
23277	16855164	---		---	0.0267628	0.0267628	0.427435	-2.33954
46936	17094598	XM_003403547 // LOC644704 // ig kappa chain V-I region HK101-like // 9q21.11 // 644704	LOC644704	XM_003403547	0.00174473	0.00174473	0.40926	-2.44344
36622	16990143	---		---	0.00510016	0.00510016	0.404276	-2.47356
48922	17113448	ENST00000371936 // IL13RA2 // interleukin 13 receptor. alpha 2 // Xq13.1-q28 // 3598 //	IL13RA2	ENST00000371936	0.0000226445	0.0000226445	0.333476	-2.99871
14701	16771549	---		---	0.0340734	0.0340734	0.321368	-3.11169
2120	16654415	---		---	0.0181249	0.0181249	0.274	-3.64963
10420	16727200	---		---	0.0242008	0.0242008	0.255239	-3.9179
	Table S1. Significantly deregulated genes in Stmn Seq2shRNA compared to CtrlshRNA.

## Sheet: Table S5
	miRNA	Fold-change (miccroarray)	Fold-change (qPCR)
		Stmn Seq.2shRNA vs CtrlshRNA	Stmn Seq.2shRNA vs CtrlshRNA	Stmn Seq.3shRNA vs CtrlshRNA
	Dowregulated
	hsa-miR-3935_st	-2.625	1.1	1.25
	hsa-miR-1281_st	-1.7572	1.36	1.17
	hsa-miR-4682_st	-1.6457	1.45	1.46
	hsa-miR-222_st	-1.624	-1.63	2.65
	hsa-miR-221_st	-1.5368	-1.71	2.9
	hsa-miR-620_st	-1.4779	-1.27	2.43
	hsa-miR-488_st	-1.4515	-1.15	-1.45
	Upegulated
	hsa-miR-935_st	1.4656	-1.38	-1.22
	hsa-miR-382_st	1.5146	1.3	1.36
	hsa-miR-4656_st	1.7244	1.41	2.66
	hsa-miR-132_st	1.8218	1.09	-1.1
	Table S5: Validation of miRNAs expression by RT-qPCR in SK-N-BE(2)/TGL Stmn Seq2shRNA and Seq3shRNA compared to CtrlshRNA
