# Supplementary material for: Stathmin levels alter PTPN14 expression and impact neuroblastoma cell migration
Source: Br J Cancer. 2019 Dec 6;122(3):434–44. doi: 10.1038/s41416-019-0669-1 (PMC7000740; doi:10.1038/s41416-019-0669-1)
Supplement: Supplementary file 9 — Suppl Table 2 [file 41416_2019_669_MOESM9_ESM.xls]

## Sheet: Table S2
	miRNA	Fold-change Stmn Seq.2shRNA vs CtrlshRNA	p-value
	hsa-miR-4492_st	2.254	0.031
	hsa-miR-4467_st	2.118	0.001
	hsa-miR-132_st	1.822	0.04
	hsa-miR-4656_st	1.724	0.017
	hp_hsa-mir-1285-2_x_st	1.653	0.044
	HBII-382_s_st	1.621	0.018
	ENSG00000238422_x_st	1.526	0.031
	ACA25_st	1.517	0.032
	hsa-miR-382_st	1.515	0.006
	hsa-miR-3196_st	1.504	0.043
	hsa-miR-4783-3p_st	1.482	0.003
	hsa-miR-4740-3p_st	1.477	0.016
	hsa-miR-935_st	1.466	0.028
	U77_x_st	1.46	0.045
	ENSG00000212277_st	1.454	0.011
	ENSG00000252102_st	1.45	0.021
	ENSG00000199769_st	1.447	0.011
	hsa-miR-1973_st	1.441	0.017
	HBII-55_st	1.44	0.021
	ACA54_st	1.416	0.038
	hp_hsa-mir-4755_st	1.413	0.007
	14qII-5_x_st	1.408	0.026
	ENSG00000239130_st	1.405	0.016
	Table S2: Significantly upregulated miRNAs in Stmn Seq2shRNA compared to CtrlshRNA.
