# Supplementary material for: Stathmin levels alter PTPN14 expression and impact neuroblastoma cell migration
Source: Br J Cancer. 2019 Dec 6;122(3):434–44. doi: 10.1038/s41416-019-0669-1 (PMC7000740; doi:10.1038/s41416-019-0669-1)
Supplement: Supplementary file 10 — Suppl Table 3 [file 41416_2019_669_MOESM10_ESM.xls]

## Sheet: Table S3
	miRNA	Fold-change Stmn Seq.2shRNA vs CtrlshRNA	p-value
	ENSG00000239087_x_st	-1.401	0.025
	hsa-miR-146a-star_st	-1.424	0.027
	hsa-miR-488_st	-1.451	0.01
	hsa-miR-620_st	-1.478	0.019
	ENSG00000238545_st	-1.51	0.021
	hsa-miR-221_st	-1.537	0.006
	ENSG00000238414_x_st	-1.581	0.016
	hsa-miR-1202_st	-1.617	0.003
	hsa-miR-222_st	-1.624	0.032
	hsa-miR-4682_st	-1.646	0.008
	hsa-miR-589-star_st	-1.726	0.002
	hsa-miR-1281_st	-1.757	0.006
	hsa-miR-3935_st	-2.625	0.002
	Table S3: Significantly downregulated miRNAs in Stmn Seq2shRNA compared to CtrlshRNA.
