# Supplementary material for: Stathmin levels alter PTPN14 expression and impact neuroblastoma cell migration
Source: Br J Cancer. 2019 Dec 6;122(3):434–44. doi: 10.1038/s41416-019-0669-1 (PMC7000740; doi:10.1038/s41416-019-0669-1)
Supplement: Supplementary file 11 — Suppl Table 4 [file 41416_2019_669_MOESM11_ESM.xls]

## Sheet: Table S4
	List of 324 deregulated mRNAs			List of negatively-correlated target genes of miRNAs
Pathway Name	Enrichment score	Enrichment p-value	#genes in list, in pathway	Enrichment score	Enrichment p-value	#genes in list, in pathway
ECM-receptor interaction	8.889	0.0001	5	2.4703	0.085	6
Focal adhesion	6.7718	0.0011	6	3.8627	0.021	5
Nicotine addiction	6.4136	0.0016	3	3.3187	0.036	6
PI3K-Akt signaling pathway	5.6202	0.0036	7	2.8679	0.056	5
Neuroactive ligand-receptor interaction	5.2506	0.0052	6	3.3214	0.036	5
Table S4: Gene set enrichment analysis based on the list of 324 deregulated mRNAs and the list of negatively-correlated target genes of miRNAs.
