# Supplementary material for: Stathmin levels alter PTPN14 expression and impact neuroblastoma cell migration
Source: Br J Cancer. 2019 Dec 6;122(3):434–44. doi: 10.1038/s41416-019-0669-1 (PMC7000740; doi:10.1038/s41416-019-0669-1)
Supplement: Supplementary file 12 — Suppl Table 5 [file 41416_2019_669_MOESM12_ESM.xls]

## Sheet: Table S5
	miRNA	Fold-change (microarray)	Fold-change (qPCR)
		Stmn Seq.2shRNA vs CtrlshRNA	Stmn Seq.2shRNA vs CtrlshRNA	Stmn Seq.3shRNA vs CtrlshRNA
	Dowregulated
	hsa-miR-3935_st	-2.625	1.1	1.25
	hsa-miR-1281_st	-1.7572	1.36	1.17
	hsa-miR-4682_st	-1.6457	1.45	1.46
	hsa-miR-222_st	-1.624	-1.63	2.65
	hsa-miR-221_st	-1.5368	-1.71	2.9
	hsa-miR-620_st	-1.4779	-1.27	2.43
	hsa-miR-488_st	-1.4515	-1.15	-1.45
	Upegulated
	hsa-miR-935_st	1.4656	-1.38	-1.22
	hsa-miR-382_st	1.5146	1.3	1.36
	hsa-miR-4656_st	1.7244	1.41	2.66
	hsa-miR-132_st	1.8218	1.09	-1.1
	Table S5: Validation of miRNAs expression by RT-qPCR in SK-N-BE(2)/TGL Stmn Seq2shRNA and Seq3shRNA compared to CtrlshRNA
